# Supplementary material for: Salangathelphusa peractio, a new species of lowland freshwater crab from Pulau Langkawi, Peninsular Malaysia (Crustacea, Brachyura, Gecarcinucidae)
Source: Zookeys. 2017 Oct 23;(711):53–65. doi: 10.3897/zookeys.711.20621 (PMC5674184; doi:10.3897/zookeys.711.20621)
Supplement: XML Treatment for Salangathelphusa [file zookeys.711.20621-treatment1.xml]

<!DOCTYPE tp:taxon-treatment
  PUBLIC "-//TaxonX//DTD Taxonomic Treatment Publishing DTD v0 20100105//EN" "tax-treatment-NSO.dtd">
<tp:taxon-treatment xmlns:tp="http://www.plazi.org/taxpub"><tp:treatment-meta><kwd-group><label>Taxon classification</label><kwd><named-content xmlns:xlink="http://www.w3.org/1999/xlink" content-type="kingdom">Animalia</named-content></kwd><kwd><named-content xmlns:xlink="http://www.w3.org/1999/xlink" content-type="order">Decapoda</named-content></kwd><kwd><named-content xmlns:xlink="http://www.w3.org/1999/xlink" content-type="family">Gecarcinucidae</named-content></kwd></kwd-group><mixed-citation publication-type="journal"><person-group><name><surname>Ng</surname><given-names>Peter K. L.</given-names></name></person-group><article-title>
          <italic><tp:taxon-name><tp:taxon-name-part taxon-name-part-type="genus" reg="Salangathelphusa">Salangathelphusa</tp:taxon-name-part> <tp:taxon-name-part taxon-name-part-type="species" reg="peractio">peractio</tp:taxon-name-part></tp:taxon-name></italic>, a new species of lowland freshwater crab from Pulau Langkawi, Peninsular Malaysia (<tp:taxon-name><tp:taxon-name-part taxon-name-part-type="subphylum">Crustacea</tp:taxon-name-part></tp:taxon-name>, <tp:taxon-name><tp:taxon-name-part taxon-name-part-type="infraorder">Brachyura</tp:taxon-name-part></tp:taxon-name>, <tp:taxon-name><tp:taxon-name-part taxon-name-part-type="family">Gecarcinucidae</tp:taxon-name-part></tp:taxon-name>)</article-title><source>Zookeys</source><day>23</day><month>10</month><year>2017</year><volume>2017</volume><issue>711</issue><fpage>53</fpage><lpage>65</lpage><pub-id pub-id-type="doi">10.3897/zookeys.711.20621</pub-id></mixed-citation></tp:treatment-meta><tp:nomenclature><label>Genus</label><tp:taxon-name>
              <tp:taxon-name-part taxon-name-part-type="genus" reg="Salangathelphusa">Salangathelphusa</tp:taxon-name-part>
            </tp:taxon-name><tp:taxon-authority>Bott, 1968</tp:taxon-authority></tp:nomenclature><tp:treatment-sec sec-type="type species" id="SECID0EXLAC"><title>Type species.</title><p>
              <italic><tp:taxon-name><tp:taxon-name-part taxon-name-part-type="genus" reg="Parathelphusa">Parathelphusa</tp:taxon-name-part> <tp:taxon-name-part taxon-name-part-type="species" reg="salangensis">salangensis</tp:taxon-name-part></tp:taxon-name></italic> Ortmann, 1893, by original designation.</p></tp:treatment-sec></tp:taxon-treatment>
