# Supplementary material for: Salangathelphusa peractio, a new species of lowland freshwater crab from Pulau Langkawi, Peninsular Malaysia (Crustacea, Brachyura, Gecarcinucidae)
Source: Zookeys. 2017 Oct 23;(711):53–65. doi: 10.3897/zookeys.711.20621 (PMC5674184; doi:10.3897/zookeys.711.20621)
Supplement: XML Treatment for Salangathelphusa peractio [file zookeys.711.20621-treatment2.xml]

<!DOCTYPE tp:taxon-treatment
  PUBLIC "-//TaxonX//DTD Taxonomic Treatment Publishing DTD v0 20100105//EN" "tax-treatment-NSO.dtd">
<tp:taxon-treatment xmlns:tp="http://www.plazi.org/taxpub"><tp:treatment-meta><kwd-group><label>Taxon classification</label><kwd><named-content xmlns:xlink="http://www.w3.org/1999/xlink" content-type="kingdom">Animalia</named-content></kwd><kwd><named-content xmlns:xlink="http://www.w3.org/1999/xlink" content-type="order">Decapoda</named-content></kwd><kwd><named-content xmlns:xlink="http://www.w3.org/1999/xlink" content-type="family">Gecarcinucidae</named-content></kwd></kwd-group><mixed-citation publication-type="journal"><person-group><name><surname>Ng</surname><given-names>Peter K. L.</given-names></name></person-group><article-title>
          <italic><tp:taxon-name><tp:taxon-name-part taxon-name-part-type="genus" reg="Salangathelphusa">Salangathelphusa</tp:taxon-name-part> <tp:taxon-name-part taxon-name-part-type="species" reg="peractio">peractio</tp:taxon-name-part></tp:taxon-name></italic>, a new species of lowland freshwater crab from Pulau Langkawi, Peninsular Malaysia (<tp:taxon-name><tp:taxon-name-part taxon-name-part-type="subphylum">Crustacea</tp:taxon-name-part></tp:taxon-name>, <tp:taxon-name><tp:taxon-name-part taxon-name-part-type="infraorder">Brachyura</tp:taxon-name-part></tp:taxon-name>, <tp:taxon-name><tp:taxon-name-part taxon-name-part-type="family">Gecarcinucidae</tp:taxon-name-part></tp:taxon-name>)</article-title><source>Zookeys</source><day>23</day><month>10</month><year>2017</year><volume>2017</volume><issue>711</issue><fpage>53</fpage><lpage>65</lpage><pub-id pub-id-type="doi">10.3897/zookeys.711.20621</pub-id></mixed-citation></tp:treatment-meta><tp:nomenclature><tp:taxon-name>
              <tp:taxon-name-part taxon-name-part-type="genus" reg="Salangathelphusa">Salangathelphusa</tp:taxon-name-part>
              <tp:taxon-name-part taxon-name-part-type="species" reg="peractio">peractio</tp:taxon-name-part>
              <object-id xmlns:xlink="http://www.w3.org/1999/xlink" content-type="zoobank" xlink:type="simple">http://zoobank.org/6321FE32-9FAA-47BB-88D0-BDE7B1E6FC32</object-id>
            </tp:taxon-name><tp:taxon-status xmlns:xlink="http://www.w3.org/1999/xlink" xlink:type="simple">sp. n.</tp:taxon-status><xref ref-type="fig" rid="F1">Figures 1</xref><xref ref-type="fig" rid="F2">, 2</xref><xref ref-type="fig" rid="F3">, 3</xref><xref ref-type="fig" rid="F4">, 4</xref><xref ref-type="fig" rid="F5">, 5</xref></tp:nomenclature><tp:treatment-sec sec-type="material" id="SECID0EEOAC"><title>Material examined.</title><p>Holotype: male (22.3 × 17.7 mm) (<abbrev xmlns:xlink="http://www.w3.org/1999/xlink" xlink:title="Zoological Reference Collection" id="ABBRID0EKOAC" xlink:type="simple">ZRC</abbrev> 2017.208), Sungai Batu Asah, Kuah, Langkawi, Kedah, <named-content xmlns:xlink="http://www.w3.org/1999/xlink" content-type="dwc:verbatimCoordinates" xlink:type="simple"><named-content content-type="geo-json" specific-use="{&#34;type&#34;:&#34;Point&#34;,&#34;coordinates&#34;:[99.809319,6.339481]}" id="NCID0EROAC" xlink:type="simple">6°20'22.13"N, 99°48'33.55"E</named-content></named-content>, Peninsular Malaysia, coll. A. Ahmad et al., University of Sains Malaysia expedition to Langkawi, 11 April 2003. Paratypes: 1 young male (12.0 × 10.6 mm) (<abbrev xmlns:xlink="http://www.w3.org/1999/xlink" xlink:title="Zoological Reference Collection" id="ABBRID0EWOAC" xlink:type="simple">ZRC</abbrev> 2017.209), same data as holotype; 10 males (largest 22.4 × 17.7 mm, 21.9 × 17.3 mm), 2 juvenile males, 1 female (largest 21.7 × 17.3 mm), 5 young females (largest 15.3 × 13.0 mm) (<abbrev xmlns:xlink="http://www.w3.org/1999/xlink" xlink:title="Zoological Reference Collection" id="ABBRID0E1OAC" xlink:type="simple">ZRC</abbrev> 2017.210), small sandy shaded stream with rocks, 4–5 cm depth, adjacent to main river, downstream with dense waterweeds, Lubuk Semilang Park, south of Gunung Raya mountain, Langkawi, Kedah, <named-content xmlns:xlink="http://www.w3.org/1999/xlink" content-type="dwc:verbatimCoordinates" xlink:type="simple"><named-content content-type="geo-json" specific-use="{&#34;type&#34;:&#34;Point&#34;,&#34;coordinates&#34;:[99.791497,6.363667]}" id="NCID0EBPAC" xlink:type="simple">6°21'49.2"N, 99°47'29.39"E</named-content></named-content>, Peninsular Malaysia, coll. P. K. L. Ng, 14–15 July 2017.</p></tp:treatment-sec><tp:treatment-sec sec-type="material" id="SECID0EGPAC"><title>Comparative material.</title><p>
              <italic><tp:taxon-name><tp:taxon-name-part taxon-name-part-type="genus" reg="Salangathelphusa">Salangathelphusa</tp:taxon-name-part> <tp:taxon-name-part taxon-name-part-type="species" reg="brevicarinata">brevicarinata</tp:taxon-name-part></tp:taxon-name></italic> (Hilgendorf, 1882): 25 males (largest 25.5 × 20.6 mm), 7 females (<abbrev xmlns:xlink="http://www.w3.org/1999/xlink" xlink:title="Zoological Reference Collection" id="ABBRID0EXPAC" xlink:type="simple">ZRC</abbrev>), Nam Tok Tone Sai, <named-content xmlns:xlink="http://www.w3.org/1999/xlink" content-type="dwc:verbatimCoordinates" xlink:type="simple"><named-content content-type="geo-json" specific-use="{&#34;type&#34;:&#34;Point&#34;,&#34;coordinates&#34;:[98.362333,8.027333]}" id="NCID0E5PAC" xlink:type="simple">08°01.64'N 98°21.74'E</named-content></named-content>, Phuket, Thailand, coll. P. K. L. Ng and H. H. Tan, 8 April 1999; 2 males (larger 25.8 × 21.2 mm) (<abbrev xmlns:xlink="http://www.w3.org/1999/xlink" xlink:title="Zoological Reference Collection" id="ABBRID0EEAAE" xlink:type="simple">ZRC</abbrev>), same locality as above, coll. P. K. L. Ng, December 1999; 3 males, 2 females, 2 juveniles (<abbrev xmlns:xlink="http://www.w3.org/1999/xlink" xlink:title="Zoological Reference Collection" id="ABBRID0EIAAE" xlink:type="simple">ZRC</abbrev>), same locality as above, coll. S. S. C. Chong, 3 April 1985; 4 males (largest 24.7 × 19.9 mm), 2 females (<abbrev xmlns:xlink="http://www.w3.org/1999/xlink" xlink:title="Zoological Reference Collection" id="ABBRID0EMAAE" xlink:type="simple">ZRC</abbrev>), Nam Tok Kathun, <named-content xmlns:xlink="http://www.w3.org/1999/xlink" content-type="dwc:verbatimCoordinates" xlink:type="simple"><named-content content-type="geo-json" specific-use="{&#34;type&#34;:&#34;Point&#34;,&#34;coordinates&#34;:[98.323833,7.932667]}" id="NCID0ETAAE" xlink:type="simple">07°55.96'N, 98°19.43'E</named-content></named-content>, Phuket, Thailand, coll. P. K. L. Ng and H. H. Tan, 8 April 1999. <italic><tp:taxon-name><tp:taxon-name-part taxon-name-part-type="genus" reg="Salangathelphusa">Salangathelphusa</tp:taxon-name-part> <tp:taxon-name-part taxon-name-part-type="species" reg="anophrys">anophrys</tp:taxon-name-part></tp:taxon-name></italic> (Kemp, 1923): holotype male (25.4 × 19.0 mm) (ZSI C 603/1), Khao Ram, 366 m asl, Nakhon Si Thammarat mountains, Peninsular Siam (= southern Thailand), coll. M. Smith, no date; 1 male (26.9 × 20.7 mm) (<abbrev xmlns:xlink="http://www.w3.org/1999/xlink" xlink:title="Zoological Reference Collection" id="ABBRID0EDBAE" xlink:type="simple">ZRC</abbrev> 1989.2011), Sai Rung waterfall, Trang Province, southern Thailand, coll. P. Naiyanetr, 27 October 1988.</p></tp:treatment-sec><tp:treatment-sec sec-type="diagnosis" id="SECID0EHBAE"><title>Diagnosis.</title><p>Carapace subquadrate, broader than long (Fig. <xref ref-type="fig" rid="F1">1</xref>); external orbital tooth broadly triangular, outer margin twice length of inner margin (Fig. <xref ref-type="fig" rid="F1">1</xref>); all ambulatory legs relatively short, merus not elongate (Fig. <xref ref-type="fig" rid="F1">1A</xref>); male pleonal somite 6 subquadrate, lateral margins gently sinuous, distal margin slightly shorter than proximal margin <!--PageBreak-->(Fig. <xref ref-type="fig" rid="F2">2C</xref>); posterolateral margin concave (Fig. <xref ref-type="fig" rid="F1">1</xref>); G1 with stout subterminal segment, terminal segment with tip directed upwards towards buccal cavity (Fig. <xref ref-type="fig" rid="F3">3A–E</xref>).</p><fig id="F1" position="float" orientation="portrait"><label>Figure 1.</label><caption><p>
                  <italic><tp:taxon-name><tp:taxon-name-part taxon-name-part-type="genus" reg="Salangathelphusa">Salangathelphusa</tp:taxon-name-part> <tp:taxon-name-part taxon-name-part-type="species" reg="peractio">peractio</tp:taxon-name-part></tp:taxon-name></italic> sp. n., holotype: male (22.3 × 17.7 mm) (<abbrev xmlns:xlink="http://www.w3.org/1999/xlink" xlink:title="Zoological Reference Collection" id="ABBRID0E1CAE" xlink:type="simple">ZRC</abbrev> 2017.208), Langkawi. <bold>A</bold> overall habitus <bold>B</bold> dorsal view of carapace.</p></caption><graphic xmlns:xlink="http://www.w3.org/1999/xlink" xlink:href="zookeys-711-053-g001.jpg" position="float" orientation="portrait" xlink:type="simple" id="oo_163603.jpg"/></fig><fig id="F2" position="float" orientation="portrait"><label>Figure 2.</label><caption><p>
                  <italic><tp:taxon-name><tp:taxon-name-part taxon-name-part-type="genus" reg="Salangathelphusa">Salangathelphusa</tp:taxon-name-part> <tp:taxon-name-part taxon-name-part-type="species" reg="peractio">peractio</tp:taxon-name-part></tp:taxon-name></italic> sp. n., holotype: male (22.3 × 17.7 mm) (<abbrev xmlns:xlink="http://www.w3.org/1999/xlink" xlink:title="Zoological Reference Collection" id="ABBRID0E1DAE" xlink:type="simple">ZRC</abbrev> 2017.208), Langkawi. <bold>A</bold> frontal view of cephalothorax <bold>B</bold> outer view of chelae <bold>C</bold> anterior thoracic sternum and pleon <bold>D</bold> left third maxilliped.</p></caption><graphic xmlns:xlink="http://www.w3.org/1999/xlink" xlink:href="zookeys-711-053-g002.jpg" position="float" orientation="portrait" xlink:type="simple" id="oo_163604.jpg"/></fig><fig id="F3" position="float" orientation="portrait"><label>Figure 3.</label><caption><p>
                  <italic><tp:taxon-name><tp:taxon-name-part taxon-name-part-type="genus" reg="Salangathelphusa">Salangathelphusa</tp:taxon-name-part> <tp:taxon-name-part taxon-name-part-type="species" reg="peractio">peractio</tp:taxon-name-part></tp:taxon-name></italic> sp. n., holotype male (22.3 × 17.7 mm) (<abbrev xmlns:xlink="http://www.w3.org/1999/xlink" xlink:title="Zoological Reference Collection" id="ABBRID0E5EAE" xlink:type="simple">ZRC</abbrev> 2017.208), Langkawi. <bold>A</bold> left G1 (ventral view) <bold>B</bold> left G1 (dorsal view) <bold>C</bold> distal part of left G1 (ventral view) <bold>D</bold> distal part of left G1 (mesial view) <bold>E</bold> distal part of left G1 (dorsal view) <bold>F</bold> left G2. Scale bars <bold>A</bold>, <bold>B</bold>, <bold>F</bold> 1.0 mm <bold>C–E</bold> 0.5 mm.</p></caption><graphic xmlns:xlink="http://www.w3.org/1999/xlink" xlink:href="zookeys-711-053-g003.jpg" position="float" orientation="portrait" xlink:type="simple" id="oo_163605.jpg"/></fig></tp:treatment-sec><tp:treatment-sec sec-type="description" id="SECID0E2FAE"><title>Description</title><p>
              <bold>of adult male.</bold> Carapace subquadrate, broader than long, adult carapace width to length ratio 1.25–1.27; dorsal surface gently convex, glabrous; regions <!--PageBreak-->poorly defined, cervical grooves shallow but, distinct, H-shaped gastrocardiac groove well developed (Fig. <xref ref-type="fig" rid="F1">1</xref>). Epigastric cristae low, sharp, smooth, separated by distinct Y-shaped groove; postorbital cristae not visible, surface smooth (Figs <xref ref-type="fig" rid="F1">1</xref>, <xref ref-type="fig" rid="F2">2A</xref>). Frontal margin gently emarginated, approximately divided into 2 broad lobes; dorsal crista of complete frontal median triangle merging with lateral cristae (Figs <xref ref-type="fig" rid="F1">1</xref>, <xref ref-type="fig" rid="F2">2A</xref>). Antennular fossae rectangular when viewed frontally, antennules folding laterally; basal antennal article quadrate, antennal flagellum short, just entering orbit (Fig. <xref ref-type="fig" rid="F2">2A</xref>). Supraorbital margin almost straight, entire; infraorbital margin gently concave, entire; orbit large, eyes completely filling orbit; sub-hepatic, pterygostomial and sub-branchial regions with low striae or smooth (Figs <xref ref-type="fig" rid="F1">1B</xref>, <xref ref-type="fig" rid="F2">2A</xref>). External orbital tooth well developed, broadly triangular, outer margin twice length of inner margin, convex, separated from first anterolateral tooth by deep triangular cleft; anterolateral margin with 3 distinct teeth, first and third of similar size, second widest, outer margins of all teeth convex with tips directed obliquely anteriorly; posterolateral margin concave, surface with strong oblique striae, distinctly converging posteriorly to almost straight posterior carapace margin (Fig. <xref ref-type="fig" rid="F1">1</xref>). Posterior margin of epistome with broadly triangular median lobe, lateral margins sinuous (Fig. <xref ref-type="fig" rid="F2">2A</xref>).</p><p>Mandibular palp 2-segmented, terminal segment prominently bilobed. Third maxilliped with ischium rectangular, with distinct longitudinal submedian sulcus; merus squarish, anterolateral margin convex, not prominently auriculiform; exopod slender, reaching to midpoint of merus, with long flagellum (Fig. <xref ref-type="fig" rid="F2">2D</xref>).</p><p>Chelipeds subequal, outer surface of merus, carpus and palm rugose; palm of right chela slightly larger; fingers not gaping, longer than palm, tips gently hooked, cutting edges without molariform teeth; merus short, stout, surface rugose with distinct subdistal tubercle on dorsal margin; carpus with strong, obliquely directed subdistal spine on inner margin; merus with low subterminal spine (Figs <xref ref-type="fig" rid="F1">1</xref>, <xref ref-type="fig" rid="F2">2B</xref>).</p><p>Ambulatory legs relatively short, stout, almost glabrous, surfaces gently rugose; second and third legs longest; merus not elongate, dorsal margin gently carinate, uneven, appearing serrated, ventral margins carinate, dorsal subdistal spine or tooth short but distinct; dactylus short, with short, sharp spines on margins (Fig. <xref ref-type="fig" rid="F1">1A</xref>).</p><p>Suture between anterior thoracic sternites 2 and 3 laterally interrupted, just visible as shallow transverse groove; sternite 3 distinctly compressed, longitudinally narrow, separated from sternite 4 by shallow lateral grooves; suture between sternites 4 and 5 medially interrupted; sutures between sternites 5/6, 6/7 and 7/8 complete with distinct median longitudinal groove on sternites 6 and 7; sternopleonal cavity extending beyond imaginary line joining anterior edge of cheliped bases, reaching to sternite 3 (Fig. <xref ref-type="fig" rid="F2">2C</xref>). Pleonal locking mechanism with strong peg-like tubercle on anterior third of sternite 5.</p><p>Pleon distinctly T-shaped, all somites and telson free; telson tongue-shaped, subequal to somite 6, lateral margins gently concave, tip broadly rounded; somite 6 subquadrate, lateral margins gently sinuous, distal margin slightly shorter than proximal margin; somites 3–5 trapezoidal (Fig. <xref ref-type="fig" rid="F2">2C</xref>).</p><p>G1 relatively short, stout; subterminal segment proportionately stout, gradually tapering towards distal half, outer margin gently sinuous; terminal segment less than half length of subterminal segment, outer margin convex, rounded tip directed upwards <!--PageBreak-->towards buccal cavity, inner basal part swollen, much wider than distal half, entire structure gently twisted towards sternal surface (Fig. <xref ref-type="fig" rid="F3">3A–E</xref>). G2 longer than G1; distal segment with long flagellum, ca. 0.6 times length of elongate basal segment (Fig. <xref ref-type="fig" rid="F3">3F</xref>).</p><!--PageBreak--><!--PageBreak--></tp:treatment-sec><tp:treatment-sec sec-type="Females" id="SECID0E4IAE"><title>Females.</title><p>Adult females closely resemble adult males except that the chelae are relatively more slender. The adult female pleon is ovate and covers most of the thoracic sternum (Fig. <xref ref-type="fig" rid="F4">4D</xref>), with the vulvae on the anterior half of sternite 6 being large, ovate, and possessing a prominent operculum (Fig. <xref ref-type="fig" rid="F4">4E</xref>).</p><fig id="F4" position="float" orientation="portrait"><label>Figure 4.</label><caption><p>
                  <italic><tp:taxon-name><tp:taxon-name-part taxon-name-part-type="genus" reg="Salangathelphusa">Salangathelphusa</tp:taxon-name-part> <tp:taxon-name-part taxon-name-part-type="species" reg="peractio">peractio</tp:taxon-name-part></tp:taxon-name></italic> sp. n. <bold>A</bold>, <bold>B</bold> paratype male (12.0 × 10.6 mm) (<abbrev xmlns:xlink="http://www.w3.org/1999/xlink" xlink:title="Zoological Reference Collection" id="ABBRID0ECKAE" xlink:type="simple">ZRC</abbrev> 2017.209), Langkawi <bold>C</bold>, <bold>D</bold> paratype female (21.7 × 17.3 mm) (<abbrev xmlns:xlink="http://www.w3.org/1999/xlink" xlink:title="Zoological Reference Collection" id="ABBRID0EKKAE" xlink:type="simple">ZRC</abbrev> 2017.210), Langkawi. <bold>A</bold>, <bold>C</bold> overall habitus <bold>B</bold> male anterior thoracic sternum and pleon <bold>D</bold> female anterior thoracic sternum and pleon <bold>E</bold> female sternopleonal cavity showing vulvae.</p></caption><graphic xmlns:xlink="http://www.w3.org/1999/xlink" xlink:href="zookeys-711-053-g004.jpg" position="float" orientation="portrait" xlink:type="simple" id="oo_163606.jpg"/></fig></tp:treatment-sec><tp:treatment-sec sec-type="variation" id="SECID0E4KAE"><title>Variation.</title><p>Smaller specimens (ca. 15 mm carapace width and below) have relatively more quadrate carapaces (width to length ratio 1.13–1.17), the merus of the <!--PageBreak-->ambulatory leg has a small dorsal subdistal spine and the male pleonal somite 6 is proportionately more trapezoidal in shape (Fig. <xref ref-type="fig" rid="F4">4A, B</xref>).</p></tp:treatment-sec><tp:treatment-sec sec-type="Colour" id="SECID0EJLAE"><title>Colour.</title><p>In life, <italic><tp:taxon-name><tp:taxon-name-part taxon-name-part-type="genus" reg="Salangathelphusa">Salangathelphusa</tp:taxon-name-part> <tp:taxon-name-part taxon-name-part-type="species" reg="peractio">peractio</tp:taxon-name-part></tp:taxon-name></italic> sp. n. is light brown to orange on all its dorsal surfaces; the dorsal surface of the carapace has large reddish-brown spots and markings at or near the cervical and gastro-cardiac grooves; and the chelipeds and am<!--PageBreak-->bulatory legs have numerous small reddish-brown spots (Fig. <xref ref-type="fig" rid="F5">5A–C, E</xref>). The fingers of the chela are dark orange and the ventral surfaces of the cephalothorax white (Fig. <xref ref-type="fig" rid="F5">5D</xref>).</p><fig id="F5" position="float" orientation="portrait"><label>Figure 5.</label><caption><p>
                  <italic><tp:taxon-name><tp:taxon-name-part taxon-name-part-type="genus" reg="Salangathelphusa">Salangathelphusa</tp:taxon-name-part> <tp:taxon-name-part taxon-name-part-type="species" reg="peractio">peractio</tp:taxon-name-part></tp:taxon-name></italic> sp. n., colour in life. <bold>A–D</bold> male (22.4 × 17.7 mm) (<abbrev xmlns:xlink="http://www.w3.org/1999/xlink" xlink:title="Zoological Reference Collection" id="ABBRID0EZMAE" xlink:type="simple">ZRC</abbrev> 2017.210) <bold>E</bold> male (21.9 × 17.3 mm) (<abbrev xmlns:xlink="http://www.w3.org/1999/xlink" xlink:title="Zoological Reference Collection" id="ABBRID0E6MAE" xlink:type="simple">ZRC</abbrev> 2017.210), Langkawi.</p></caption><graphic xmlns:xlink="http://www.w3.org/1999/xlink" xlink:href="zookeys-711-053-g005.jpg" position="float" orientation="portrait" xlink:type="simple" id="oo_163607.jpg"/></fig></tp:treatment-sec><tp:treatment-sec sec-type="etymology" id="SECID0EINAE"><title>Etymology.</title><p>The species name is derived from the Latin word “<tp:taxon-name><tp:taxon-name-part taxon-name-part-type="species" reg="peractio">peractio</tp:taxon-name-part></tp:taxon-name>” which means “ending of a story”. It alludes to the discovery of the present freshwater species, arguably the last one the author will describe from Langkawi, ending his 30-year history with the island. Gender feminine.</p></tp:treatment-sec><tp:treatment-sec sec-type="remarks" id="SECID0EXNAE"><title>Remarks.</title><p>
              <italic><tp:taxon-name><tp:taxon-name-part taxon-name-part-type="genus" reg="Salangathelphusa">Salangathelphusa</tp:taxon-name-part> <tp:taxon-name-part taxon-name-part-type="species" reg="peractio">peractio</tp:taxon-name-part></tp:taxon-name></italic> sp. n. can easily be separated from <italic><tp:taxon-name><tp:taxon-name-part taxon-name-part-type="genus" reg="Salangathelphusa">S.</tp:taxon-name-part> <tp:taxon-name-part taxon-name-part-type="species" reg="brevicarinata">brevicarinata</tp:taxon-name-part></tp:taxon-name></italic> in that its external orbital tooth is proportionately broader (Fig. <xref ref-type="fig" rid="F1">1A, B</xref>) (external orbital tooth more acutely triangular in <italic><tp:taxon-name><tp:taxon-name-part taxon-name-part-type="genus" reg="Salangathelphusa">S.</tp:taxon-name-part> <tp:taxon-name-part taxon-name-part-type="species" reg="brevicarinata">brevicarinata</tp:taxon-name-part></tp:taxon-name></italic>; cf. <xref ref-type="bibr" rid="B3">Bott 1970</xref>: pl. 20 fig. 33); the posterolateral margin is distinctly concave (Fig. <xref ref-type="fig" rid="F1">1A, B</xref>) (posterolateral margin gently concave to almost straight in <italic><tp:taxon-name><tp:taxon-name-part taxon-name-part-type="genus" reg="Salangathelphusa">S.</tp:taxon-name-part> <tp:taxon-name-part taxon-name-part-type="species" reg="brevicarinata">brevicarinata</tp:taxon-name-part></tp:taxon-name></italic>; cf. <xref ref-type="bibr" rid="B3">Bott 1970</xref>: pl. 20 fig. 33); and the subterminal segment of the G1 is proportionately stouter with the distal half less slender <!--PageBreak-->and the terminal segment is not distinctly bent laterally outwards with the distal part directed upwards towards the buccal cavity (Fig. <xref ref-type="fig" rid="F3">3A, B, C, E</xref>) (G1 subterminal segment more slender along distal half with the terminal segment bent inwards and the distal part directed obliquely laterally in <italic><tp:taxon-name><tp:taxon-name-part taxon-name-part-type="genus" reg="Salangathelphusa">S.</tp:taxon-name-part> <tp:taxon-name-part taxon-name-part-type="species" reg="brevicarinata">brevicarinata</tp:taxon-name-part></tp:taxon-name></italic>; cf. <xref ref-type="bibr" rid="B3">Bott 1970</xref>: pl. 30 fig. 78). From <italic><tp:taxon-name><tp:taxon-name-part taxon-name-part-type="genus" reg="Salangathelphusa">S.</tp:taxon-name-part> <tp:taxon-name-part taxon-name-part-type="species" reg="anophrys">anophrys</tp:taxon-name-part></tp:taxon-name></italic>, <italic><tp:taxon-name><tp:taxon-name-part taxon-name-part-type="genus" reg="Salangathelphusa">S.</tp:taxon-name-part> <tp:taxon-name-part taxon-name-part-type="species" reg="peractio">peractio</tp:taxon-name-part></tp:taxon-name></italic> can be separated by its relatively more quadrate carapace (Fig. <xref ref-type="fig" rid="F1">1A, B</xref>) (carapace proportionately wider in <italic><tp:taxon-name><tp:taxon-name-part taxon-name-part-type="genus" reg="Salangathelphusa">S.</tp:taxon-name-part> <tp:taxon-name-part taxon-name-part-type="species" reg="anophrys">anophrys</tp:taxon-name-part></tp:taxon-name></italic>; cf. Fig. <xref ref-type="fig" rid="F6">6A, B</xref>; <xref ref-type="bibr" rid="B7">Kemp 1923</xref>: pl. 4 fig. 10); and most significantly, the subterminal segment of the G1 is proportionately less stout and the terminal segment has the distal part relatively longer and less curved (Fig. <xref ref-type="fig" rid="F3">3A, B, C, E</xref>) (G1 subterminal segment stouter along entire length with the distal part of the terminal segment shorter and more strongly curved in <italic><tp:taxon-name><tp:taxon-name-part taxon-name-part-type="genus" reg="Salangathelphusa">S.</tp:taxon-name-part> <tp:taxon-name-part taxon-name-part-type="species" reg="anophrys">anophrys</tp:taxon-name-part></tp:taxon-name></italic>; Fig. <xref ref-type="fig" rid="F7">7A, B</xref>).</p><fig id="F6" position="float" orientation="portrait"><label>Figure 6.</label><caption><p>
                  <italic><tp:taxon-name><tp:taxon-name-part taxon-name-part-type="genus" reg="Salangathelphusa">Salangathelphusa</tp:taxon-name-part> <tp:taxon-name-part taxon-name-part-type="species" reg="anophrys">anophrys</tp:taxon-name-part></tp:taxon-name></italic> (Kemp, 1923), male (26.9 × 20.7 mm) (<abbrev xmlns:xlink="http://www.w3.org/1999/xlink" xlink:title="Zoological Reference Collection" id="ABBRID0EBTAE" xlink:type="simple">ZRC</abbrev> 1989.2011), Trang, Thailand. <bold>A</bold> overall habitus <bold>B</bold> dorsal view of carapace <bold>C</bold> male anterior thoracic sternum and pleon.</p></caption><graphic xmlns:xlink="http://www.w3.org/1999/xlink" xlink:href="zookeys-711-053-g006.jpg" position="float" orientation="portrait" xlink:type="simple" id="oo_163608.jpg"/></fig><fig id="F7" position="float" orientation="portrait"><label>Figure 7.</label><caption><p>
                  <italic><tp:taxon-name><tp:taxon-name-part taxon-name-part-type="genus" reg="Salangathelphusa">Salangathelphusa</tp:taxon-name-part> <tp:taxon-name-part taxon-name-part-type="species" reg="anophrys">anophrys</tp:taxon-name-part></tp:taxon-name></italic> (Kemp, 1923), male (26.9 × 20.7 mm) (<abbrev xmlns:xlink="http://www.w3.org/1999/xlink" xlink:title="Zoological Reference Collection" id="ABBRID0EDUAE" xlink:type="simple">ZRC</abbrev> 1989.2011), Trang, Thailand. <bold>A</bold> left G1 (ventral view) <bold>B</bold> left G1 (dorsal view) <bold>C</bold> left G2. Scale bars 1.0 mm</p></caption><graphic xmlns:xlink="http://www.w3.org/1999/xlink" xlink:href="zookeys-711-053-g007.jpg" position="float" orientation="portrait" xlink:type="simple" id="oo_163609.jpg"/></fig><p>
              <italic><tp:taxon-name><tp:taxon-name-part taxon-name-part-type="genus" reg="Salangathelphusa">Salangathelphusa</tp:taxon-name-part> <tp:taxon-name-part taxon-name-part-type="species" reg="peractio">peractio</tp:taxon-name-part></tp:taxon-name></italic> is known thus far only from southern streams at the base of Gunung Raya, the highest peak on Langkawi. Its distribution appears to be localised, being confined to shallow streams with fast flowing water, the substrate of the stream bed and banks being rocks of various sizes. The gecarcinucid <italic><tp:taxon-name><tp:taxon-name-part taxon-name-part-type="genus" reg="Siamthelphusa">Siamthelphusa</tp:taxon-name-part> <tp:taxon-name-part taxon-name-part-type="species" reg="improvisa">improvisa</tp:taxon-name-part></tp:taxon-name></italic> was sometimes found together with <italic><tp:taxon-name><tp:taxon-name-part taxon-name-part-type="genus" reg="Salangathelphusa">Salangathelphusa</tp:taxon-name-part> <tp:taxon-name-part taxon-name-part-type="species" reg="peractio">peractio</tp:taxon-name-part></tp:taxon-name></italic>, but the for<!--PageBreak-->mer species prefers areas with dense underwater vegetation and larger rocks. At Lubuk Semilang Park, <italic><tp:taxon-name><tp:taxon-name-part taxon-name-part-type="genus" reg="Salangathelphusa">Salangathelphusa</tp:taxon-name-part> <tp:taxon-name-part taxon-name-part-type="species" reg="peractio">peractio</tp:taxon-name-part></tp:taxon-name></italic> was found only in a small area a few hundred square metres, although there are several other similar areas with similar habitats which were not accessible. The park is not a protected area and is used by the public for all manner of recreational activities which partially pollute the area as well as causing substantial disturbance to the overall habitat. How these impacts affect the crabs is not known. Unfortunately, the species is not found in any fully protected site. The restricted distribution and potential habitat impacts means that the species should perhaps be regarded as vulnerable under current conservation guidelines (see <xref ref-type="bibr" rid="B16">Ng and Yeo 2007</xref>; <xref ref-type="bibr" rid="B4">Cumberlidge et al. 2009</xref>). Its precise status will need more surveys and studies on how habitat changes will affect its population.</p></tp:treatment-sec><ref-list><ref id="B3"><mixed-citation xmlns:xlink="http://www.w3.org/1999/xlink" xlink:type="simple">
          <person-group><name name-style="western"><surname>Bott</surname><given-names>R</given-names></name></person-group> (<year>1970</year>) <article-title>Die Süßwasserkrabben von Europa, Asien, Australien und ihre Stammesgeschichte. Eine Revision der <tp:taxon-name><tp:taxon-name-part taxon-name-part-type="superfamily">Potamoidea</tp:taxon-name-part></tp:taxon-name> und der <tp:taxon-name><tp:taxon-name-part taxon-name-part-type="superfamily">Parathelphusoidea</tp:taxon-name-part></tp:taxon-name> (<tp:taxon-name><tp:taxon-name-part taxon-name-part-type="subphylum">Crustacea</tp:taxon-name-part></tp:taxon-name>, <tp:taxon-name><tp:taxon-name-part taxon-name-part-type="order">Decapoda</tp:taxon-name-part></tp:taxon-name>).</article-title> <source>Abhandlungen der senckenbergischen naturforschenden Gesellschaft</source> <volume>526</volume>: <fpage>1</fpage>–<lpage>338</lpage>. [figs 1–8, pls 1–58, map 1]</mixed-citation></ref><ref id="B7"><mixed-citation xmlns:xlink="http://www.w3.org/1999/xlink" xlink:type="simple">
          <person-group><name name-style="western"><surname>Kemp</surname><given-names>S</given-names></name></person-group> (<year>1923</year>) <article-title>On a collection of river crabs from Siam and Annam.</article-title> <source>Journal of the Natural History Society of Siam</source> <volume>5</volume>(<issue>1</issue>): <fpage>1</fpage>–<lpage>42</lpage>. [fig. 1, pls 1–4]</mixed-citation></ref><ref id="B16"><mixed-citation xmlns:xlink="http://www.w3.org/1999/xlink" xlink:type="simple">
          <person-group><name name-style="western"><surname>Ng</surname><given-names>PKL</given-names></name><name name-style="western"><surname>Yeo</surname><given-names>DCJ</given-names></name></person-group> (<year>2007</year>) Malaysian freshwater crabs: conservation prospects and challenges. In: Chua LSL, Kirton LG, Saw LG (Eds) Proceedings of the Seminar on the Status of Biological Diversity in Malaysia and Threat Assessment of Plant Species in Malaysia, 28–30 June 2005, Forest Research Institute Malaysia, Kepong, 95–120.</mixed-citation></ref><ref id="B4"><mixed-citation xmlns:xlink="http://www.w3.org/1999/xlink" xlink:type="simple">
          <person-group><name name-style="western"><surname>Cumberlidge</surname><given-names>N</given-names></name><name name-style="western"><surname>Ng</surname><given-names>PKL</given-names></name><name name-style="western"><surname>Yeo</surname><given-names>DCJ</given-names></name><name name-style="western"><surname>Magalhães</surname><given-names>C</given-names></name><name name-style="western"><surname>Campos</surname><given-names>MR</given-names></name><name name-style="western"><surname>Alvarez</surname><given-names>F</given-names></name><name name-style="western"><surname>Naruse</surname><given-names>T</given-names></name><name name-style="western"><surname>Daniels</surname><given-names>SR</given-names></name><name name-style="western"><surname>Esser</surname><given-names>LJ</given-names></name><name name-style="western"><surname>Attipoe</surname><given-names>FYK</given-names></name><name name-style="western"><surname>Clotilde-Ba</surname><given-names>F-L</given-names></name><name name-style="western"><surname>Darwall</surname><given-names>W</given-names></name><name name-style="western"><surname>Mcivor</surname><given-names>A</given-names></name><name name-style="western"><surname>Collen</surname><given-names>B</given-names></name><name name-style="western"><surname>Ram</surname><given-names>M</given-names></name></person-group> (<year>2009</year>) <article-title>Freshwater crabs and the biodiversity crisis: importance, threats, status, and conservation challenges.</article-title> <source>Biological Conservation</source> <volume>142</volume>: <fpage>1665</fpage>–<lpage>1673</lpage>. <ext-link xlink:type="simple" ext-link-type="doi" xlink:href="10.1016/j.biocon.2009.02.038">https://doi.org/10.1016/j.biocon.2009.02.038</ext-link></mixed-citation></ref></ref-list></tp:taxon-treatment>
